# Supplementary material for: A century of “anticoccidial drugs”: bibliometric analysis
Source: Front Vet Sci. 2023 May 2;10:1157683. doi: 10.3389/fvets.2023.1157683 (PMC10185802; doi:10.3389/fvets.2023.1157683)
Supplement: Supplementary file 1 [file Table_1.XLSX]

## Sheet: Sheet1
Country of Research organization	No.
United States	1706
China	989
United Kingdom	496
Egypt	371
Germany	299
Brazil	255
Canada	234
Japan	224
South Korea	192
Australia	180
France	178
India	175
Spain	168
Iran	165
Pakistan	129
Belgium	126
Saudi Arabia	124
Netherlands	120
Italy	113
Poland	98
Mexico	84
Denmark	69
Nigeria	63
Turkey	63
Taiwan	59
Austria	55
Norway	54
Switzerland	54
Greece	52
Czechia	45
Ireland	45
South Africa	45
Sweden	44
Argentina	41
Malaysia	40
Portugal	39
Hungary	34
Russia	27
Israel	22
Romania	21
Thailand	20
Finland	17
Indonesia	17
Slovakia	16
Bangladesh	14
Kenya	14
New Zealand	14
Tanzania	13
Bulgaria	12
Cuba	12
Jordan	12
Colombia	11
Estonia	10
Ethiopia	9
Algeria	7
Iraq	7
Morocco	7
Vietnam	7
Cameroon	6
Ghana	6
Philippines	6
Serbia	6
Slovenia	6
Sudan	6
Costa Rica	5
Sri Lanka	5
United Arab Emirates	5
Venezuela	5
Yemen	5
Chile	4
Latvia	4
Lebanon	4
Mauritius	4
Palestinian Territory	4
Peru	4
Zambia	4
Lithuania	3
Myanmar	3
Senegal	3
Tajikistan	3
Uganda	3
Croatia	2
Ecuador	2
Ivory Coast	2
Kuwait	2
Luxembourg	2
Namibia	2
Oman	2
Qatar	2
Saint Kitts and Nevis	2
Singapore	2
Trinidad and Tobago	2
Tunisia	2
Ukraine	2
Uruguay	2
Zimbabwe	2
Armenia	1
Benin	1
Iceland	1
Libya	1
Malawi	1
Mozambique	1
