# Supplementary material for: A century of “anticoccidial drugs”: bibliometric analysis
Source: Front Vet Sci. 2023 May 2;10:1157683. doi: 10.3389/fvets.2023.1157683 (PMC10185802; doi:10.3389/fvets.2023.1157683)
Supplement: Supplementary file 2 [file Table_2.XLSX]

## Sheet: Sheet1
University	No.
University of Georgia	122
Beltsville Agricultural Research Center	122
University of Arkansas at Fayetteville	79
King Saud University	64
Beltsville Agricultural Research Center	64
China Agricultural University	54
Nanjing Agricultural University	52
MSD (United States)	52
University of Guelph	47
Shanghai Veterinary Research Institute	42
Pfizer (United States)	42
University of Arkansas at Fayetteville	40
Zagazig University	37
Ghent University	36
University of Georgia	35
Cairo University	35
Royal Veterinary College	34
Animal and Plant Health Agency	33
Royal Veterinary College	33
University of Veterinary Medicine Vienna	29
University of Maryland, Baltimore	29
Leipzig University	28
The Pirbright Institute	28
University of Guelph	28
Auburn University	26
Utrecht University	26
Eli Lilly (United States)	25
China Agricultural University	25
Wageningen University & Research	25
King Saud University	24
Nanjing Agricultural University	24
Yangzhou University	23
Cairo University	23
Texas A&M University	22
Alexandria University	21
Yangzhou University	20
Ghent University	20
Bayer (Germany)	19
Wageningen University & Research	19
University of Illinois Urbana-Champaign	19
Damanhour University	19
Zhejiang University	18
AkzoNobel (United Kingdom)	18
Virginia Tech	18
Beni-Suef University	18
The Pirbright Institute	18
De Gezondheidsdienst voor Dieren	17
University of Technology Sydney	17
National Autonomous University of Mexico	17
Texas A&M University	17
Janssen (Belgium)	16
University of Copenhagen	16
University of Maryland, Baltimore	16
The Ohio State University	16
South China Agricultural University	16
Helwan University	16
University of Tokyo	15
Santa Catarina State University	15
Leipzig University	15
Wellcome Sanger Institute	15
Northeast Agricultural University	14
National Autonomous University of Mexico	14
University of Tehran	14
University of California, Davis	14
Kafrelsheikh University	14
University of São Paulo	13
Sichuan Agricultural University	13
South China Agricultural University	13
Mansoura University	13
Aristotle University of Thessaloniki	13
Helwan University	13
University of Melbourne	13
Adam Mickiewicz University in Poznań	13
Shandong Agricultural University	13
Zagazig University	13
University of São Paulo	13
Norwegian Veterinary Institute	13
Virginia Tech	13
University of Copenhagen	13
Kafrelsheikh University	12
North Carolina State University	12
University of Adelaide	12
Shanghai Veterinary Research Institute	12
University of Veterinary Medicine Vienna	12
University of Illinois Urbana-Champaign	12
Bayer (Germany)	12
Auburn University	12
Seoul National University	12
University of Glasgow	12
University of Minnesota	12
Institute of Microbiology	12
Federal University of Rio Grande do Sul	11
Elanco (United States)	11
Mississippi State University	11
National Veterinary Institute	11
University of Zaragoza	11
United States Department of Agriculture	11
Federal University of Santa Maria	11
Alexandria University	11
University of Padua	11
Jeonbuk National University	11
Loire Valley Centre	11
Aarhus University	11
Teagasc - The Irish Agriculture and Food Development Authority	11
London School of Hygiene & Tropical Medicine	11
University of Agriculture Faisalabad	11
The Ohio State University	11
Lanzhou Veterinary Research Institute	11
Sohag University	11
Gyeongsang National University	10
University of Agriculture Faisalabad	10
Henan University of Science and Technology	10
Huazhong Agricultural University	10
Benha University	10
GlaxoSmithKline (United Kingdom)	10
Agriculture and Agriculture-Food Canada	10
University of Giessen	10
Free University of Berlin	10
National Veterinary Research Institute	10
University of Saskatchewan	10
Mansoura University	10
Pir Mehr Ali Shah Arid Agriculture University	10
University of Las Palmas de Gran Canaria	10
Agricultural Research Service - Northeast Area	10
Federal University of Santa Maria	10
University of London	10
University of Santiago de Compostela	10
Gyeongsang National University	10
University of Lisbon	10
Loire Valley Centre	10
University of Wyoming	9
Jilin Agricultural University	9
Shiraz University	9
University of Agriculture	9
University of Montreal	9
Fujian Agriculture and Forestry University	9
State University of Campinas	9
Complutense University of Madrid	9
University of Santiago de Compostela	9
University of Veterinary Medicine	9
Roche (United States)	9
Swedish University of Agricultural Sciences	9
London School of Hygiene & Tropical Medicine	9
Tehran University of Medical Sciences	9
Hebrew University of Jerusalem	9
University of Glasgow	9
University of New Hampshire	9
University of Edinburgh	9
Universiti Putra Malaysia	9
University of Queensland	9
Complutense University of Madrid	9
Henan University of Science and Technology	9
Hokkaido University	9
University of Bari Aldo Moro	9
University of Delaware	9
National Veterinary Institute	9
Federal University of Rio de Janeiro	9
University of Melbourne	9
Atatürk University	9
Teagasc - The Irish Agriculture and Food Development Authority	8
Norwegian University of Life Sciences	8
National Research Institute for Agriculture, Food and Environment	8
University of Kashmir	8
Sanofi (Germany)	8
Federal University of Minas Gerais	8
Purdue University West Lafayette	8
Agricultural Research Service - Northeast Area	8
Technical University of Denmark	8
University of Porto	8
Huazhong Agricultural University	8
University of Liverpool	8
Konkuk University	8
RMIT University	8
Autonomous University of Mexico State	8
Norwegian University of Life Sciences	8
University of Giessen	8
University of California, Davis	8
Animal and Plant Health Agency	8
Technical University of Denmark	8
Tyson Foods (United States)	8
Kitasato University	8
Osaka Prefecture University	8
University of Oxford	8
Adam Mickiewicz University in Poznań	8
São Paulo State University	8
Aarhus University	8
Lanzhou Veterinary Research Institute	7
National Research Centre	7
University of New England	7
Shanghai Normal University	7
University of Ibadan	7
Sichuan University	7
Bangladesh Agricultural University	7
University of Pretoria	7
São Paulo State University	7
Stanford University	7
Indian Veterinary Research Institute	7
Kansas State University	7
Osaka Prefecture University	7
University of Thessaly	7
Beni-Suef University	7
University of Kentucky	7
Animal and Plant Health Inspection Service	7
University of Minnesota	7
Murdoch University	7
Department of Agriculture and Rural Development	7
Iowa State University	7
Kitasato University	7
Jilin University	7
University of Manitoba	7
National Scientific and Technical Research Council	7
University of Pennsylvania	7
University of Bern	7
Shanghai Jiao Tong University	7
University of Leeds	7
North Carolina State University	7
University of Bern	7
Johns Hopkins University	7
Mississippi State University	7
Taif University	7
Utrecht University	7
University of Tehran	7
University of Zaragoza	7
Zhejiang University	7
Suez Canal University	7
University of Edinburgh	7
Indian Veterinary Research Institute	7
University of Tokyo	7
University of Newcastle Australia	7
Federal University of Minas Gerais	7
Jilin University	7
Virginia–Maryland College of Veterinary Medicine	7
Al Azhar University	7
Shanghai Jiao Tong University	7
Pusan National University	7
University of Agriculture	7
University of Veterinary Medicine Hannover, Foundation	7
Harvard University	7
University of Bologna	6
Taif University	6
University of London	6
Agricultural University of Hebei	6
Agricultural Research Service - Southeast Area	6
University of Agricultural Sciences and Veterinary Medicine of Cluj-Napoca	6
Norwegian Veterinary Institute	6
Seoul National University	6
University of Las Palmas de Gran Canaria	6
Massey University	6
University of Washington	6
Heinrich Heine University Düsseldorf	6
Konkuk University	6
Washington State University	6
University of Miyazaki	6
North West Agriculture and Forestry University	6
Agricultural Research Center	6
University of Maryland, College Park	6
Colorado State University	6
Instituut voor Landbouw en Visserijonderzoek	6
Oswaldo Cruz Foundation	6
Queen's University Belfast	6
French Agency for Food, Environmental and Occupational Health & Safety	6
Georgia Institute of Technology	6
Federal University of Rio de Janeiro	6
University of Calgary	6
Liverpool School of Tropical Medicine	6
University of Warmia and Mazury in Olsztyn	6
University of Zurich	6
University of Wisconsin–Madison	6
Aristotle University of Thessaloniki	6
Swedish University of Agricultural Sciences	6
University of Florida	6
MSD (United States)	6
Ruhr University Bochum	6
King Abdulaziz University	6
University of Nottingham	6
University of Veterinary and Animal Sciences	6
Obihiro University of Agriculture and Veterinary Medicine	6
French Agency for Food, Environmental and Occupational Health & Safety	6
Jilin Agricultural University	6
National Taiwan University	6
North-West University	6
University of Manitoba	6
Chung-Ang University	6
Bahauddin Zakariya University	6
University of Debrecen	6
University of KwaZulu-Natal	5
Chinese Academy of Medical Sciences & Peking Union Medical College	5
Zoetis (United States)	5
Guangxi University	5
University of Naples Federico II	5
University of Veterinary Medicine Hannover, Foundation	5
University of Barcelona	5
Adnan Menderes University	5
University of Delaware	5
Flemish Community	5
Wonkwang University	5
Veterinary and Agrochemical Research Centre	5
Federal University of Paraná	5
University of Liverpool	5
Louisiana State University Agricultural Center	5
Michigan State University	5
Chung-Ang University	5
Jiangsu Academy of Agricultural Sciences	5
Islamia University of Bahawalpur	5
Chungnam National University	5
Henan University	5
Hokkaido University	5
Jordan University of Science and Technology	5
Southern Plains Agricultural Research Center	5
University of Life Sciences in Poznań	5
University of Tennessee at Knoxville	5
Suez Canal University	5
Humboldt-Universität zu Berlin	5
Centre Île-de-France - Jouy-en-Josas - Antony	5
University of Veterinary and Animal Sciences	5
Yale University	5
Institute of Zoology	5
University of Florida	5
Academy of Military Medical Sciences	5
Ankara University	5
University of Alberta	5
U.S. National Poultry Research Center	5
BIOPHARM (Czechia)	5
Ruhr University Bochum	5
Center for Veterinary Medicine	5
Osaka University	5
University of Montpellier	5
University of Tübingen	5
Guangdong Academy of Agricultural Sciences	5
Foshan University	5
Chinese Academy of Medical Sciences & Peking Union Medical College	5
Agricultural Research Center	5
Sindh Agriculture University	5
University Hospital Leipzig	5
Agricultural Biotechnology Research Center, Academia Sinica	5
Pfizer (United States)	5
Heinrich Heine University Düsseldorf	5
University of Technology Sydney	5
François Rabelais University	5
National Veterinary Research Institute	5
Elanco (United States)	5
University of Montreal	5
Murdoch University	5
Free University of Berlin	5
Agriculture and Agriculture-Food Canada	5
Stanford University	5
National University of Malaysia	5
Iran University of Medical Sciences	5
Sunchon National University	5
University of Adelaide	5
Lanzhou University	5
University of Kentucky	5
University of Milan	5
Universidade Franciscana	5
Payame Noor University	5
University of Granada	5
University of Vienna	5
University of Zurich	5
Southwest University	5
Washington University in St. Louis	5
University of Pisa	5
University of Toronto	5
Monash University	5
Ain Shams University	5
Ahmadu Bello University	4
King Abdulaziz University	4
University of Veterinary and Pharmaceutical Sciences	4
Schothorst Feed Research	4
University of Tartu	4
Arak University	4
University of Prince Edward Island	4
Minia University	4
Yunnan University	4
Nippon Institute for Biological Science	4
Sokoine University of Agriculture	4
University Marta Abreu of Las Villas	4
National Chung Hsing University	4
University of South Australia	4
National Taiwan University	4
Oregon State University	4
Takeda	4
Louisiana State University	4
Dartmouth College	4
Mahidol University	4
Rutgers, The State University of New Jersey	4
University of Turin	4
Scynexis (United States)	4
Bahauddin Zakariya University	4
Canadian Bio-Systems (Canada)	4
Oklahoma State University	4
Virginia–Maryland College of Veterinary Medicine	4
University of Murcia	4
Roslin Institute	4
Santa Catarina State University	4
Jiangxi Agricultural University	4
Tokyo Metropolitan Institute of Public Health	4
Dublin City University	4
University of Würzburg	4
Newcastle University	4
Drew University	4
McGill University	4
National Institute of Allergy and Infectious Diseases	4
Albert Einstein College of Medicine	4
South Valley University	4
United States Food and Drug Administration	4
Veterinary Research Institute	4
Tohoku University	4
Wuhan Polytechnic University	4
University of Milan	4
North-West University	4
National Institute of Pharmaceutical Education and Research	4
Sapienza University of Rome	4
Indiana University – Purdue University Indianapolis	4
University of Mauritius	4
Queen's University Belfast	4
University of Wyoming	4
University of Évora	4
Ilam University	4
Cornell University	4
Balıkesir University	4
Purdue University West Lafayette	4
Eli Lilly (United States)	4
Minia University	4
Covenant University	4
Animal and Plant Quarantine Agency	4
Ministry of Agriculture and Rural Affairs	4
Inner Mongolia Agricultural University	4
University of New England	4
Universidade Federal de Santa Catarina	4
University of Tabriz	4
Assiut University	4
Kansas State University	4
Agri Food and Biosciences Institute	4
Ahmadu Bello University	4
Nanjing Normal University	4
State Key Laboratory of Food Science and Technology	4
Fujian Agriculture and Forestry University	4
Tanta University	4
University of Malaya	4
National Scientific and Technical Research Council	4
ZheJiang Academy of Agricultural Sciences	4
Center for Veterinary Medicine	4
Instituut voor Landbouw en Visserijonderzoek	4
Australian National University	4
Universiti Putra Malaysia	4
South Dakota State University	4
Agricultural University of Athens	4
Imperial College London	4
Malaysia Genome Institute	4
National Institute of Allergy and Infectious Diseases	4
National Research Centre	4
Mazandaran University of Medical Sciences	4
University of Missouri	4
Sichuan Agricultural University	4
Scotland's Rural College	4
Oswaldo Cruz Foundation	4
Oniris	4
University of Agricultural Sciences and Veterinary Medicine of Cluj-Napoca	4
Federal University of Goiás	4
Quaid-i-Azam University	4
Public Health Agency of Canada	4
Autonomous University of Barcelona	4
U.S. National Poultry Research Center	4
University of Sydney	4
Government College University, Faisalabad	4
National Center for Advancing Translational Sciences	4
University of Arizona	4
Southern Plains Agricultural Research Center	4
University of British Columbia	4
Michigan State University	4
National Agricultural Technology Institute	4
Wuhan Polytechnic University	4
University of Tennessee at Knoxville	4
City of Scientific Research and Technological Applications	4
The Francis Crick Institute	4
Fayoum University	4
National Institute of Animal Health	4
King Khalid University	4
German Center for Infection Research	4
Qaemshahr Islamic Azad University	4
Universidad San Francisco de Quito	4
China Medical University Hospital	4
University of Antioquia	3
Institute of Animal Sciences	3
Tarbiat Modares University	3
Jiangnan University	3
Nortura (Norway)	3
Government College University, Faisalabad	3
Pir Mehr Ali Shah Arid Agriculture University	3
Czech University of Life Sciences Prague	3
Cornell University	3
Eli Lilly (United Kingdom)	3
Southwest University	3
University of Nigeria	3
Qingdao University	3
Nantong University	3
Henan Agricultural University	3
Arizona State University	3
University of Tabriz	3
Clemson University	3
Trakia University	3
University of Ilorin	3
Nicolaus Copernicus University	3
Londrina State University	3
Al Azhar University	3
Imperial College London	3
University of California, San Diego	3
State University of Santa Cruz	3
Ningbo University	3
Pennsylvania State University	3
Laval University	3
Heidelberg University	3
Shanxi Agricultural University	3
University of Michigan	3
University of Oxford	3
Chungbuk National University	3
VetAgro Sup	3
Department for Environment Food and Rural Affairs	3
University of Veterinary Medicine in Košice	3
Institute of Parasitology	3
University of Bristol	3
Central Drug Research Institute	3
Qassim University	3
Munster Technological University	3
University of Queensland	3
University of Missouri	3
TU Dresden	3
Charles University	3
GlaxoSmithKline (Spain)	3
Louisiana State University Health Sciences Center Shreveport	3
Federal Rural University of Rio de Janeiro	3
Anhui Agricultural University	3
Dow Chemical (United States)	3
Guangdong Academy of Agricultural Sciences	3
National Institute of Animal Health	3
National Agricultural Technology Institute	3
Warsaw University of Life Sciences	3
Charles Sturt University	3
Poultry Research Institute	3
Emory University	3
National Institute of Health	3
Institute of Microbiology	3
Federal University of Agriculture	3
University of Ljubljana	3
Wadsworth Center	3
Hungarian University of Agriculture and Life Sciences	3
Marche Polytechnic University	3
Islamic Azad University of Tabriz	3
Russian Academy of Sciences	3
University of the Witwatersrand	3
University of Cambridge	3
University of Delhi	3
Uludağ University	3
National University of La Plata	3
Walter Reed Army Institute of Research	3
Chinese Academy of Agricultural Sciences	3
Harper Adams University	3
Ferdowsi University of Mashhad	3
Babeș-Bolyai University	3
Selçuk University	3
Xiamen University	3
Kyushu University	3
Ege University	3
Public Health Agency of Canada	3
Brazilian Agricultural Research Corporation	3
Korea University	3
Animal, Food and Health Sciences	3
Moredun Research Institute	3
University College Dublin	3
South Dakota State University	3
Catalan Institution for Research and Advanced Studies	3
KU Leuven	3
Monash University	3
University of Leicester	3
Johns Hopkins University	3
Shandong University	3
Assiut University	3
Lomonosov Moscow State University	3
Washington University in St. Louis	3
University of British Columbia	3
Thamar University	3
Amol University of Special Modern Technologies	3
Chungnam National University	3
Institute of Animal Sciences	3
Federal University of Paraná	3
Shanghai Normal University	3
University of Veterinary Medicine	3
Boehringer Ingelheim (Germany)	3
Portland VA Medical Center	3
University of KwaZulu-Natal	3
Eskişehir Osmangazi University	3
Indian Institute of Integrative Medicine	3
Hainan University	3
Vietnam National University of Agriculture	3
Iowa State University	3
Newcastle University	3
Kwame Nkrumah University of Science and Technology	3
Shiraz University	3
National Agricultural Research Foundation	3
University of East London	3
Augusta University	3
Central University of Venezuela	3
Colorado State University	3
Nutreco (Canada)	3
Tamil Nadu Veterinary and Animal Sciences University	3
Chonnam National University	3
Umm al-Qura University	3
Centre d’Economie rurale	3
University of Chinese Academy of Sciences	3
Johannes Gutenberg University of Mainz	3
Brazilian Agricultural Research Corporation	3
Pasteur Institute of Iran	3
Hebrew University of Jerusalem	3
University of Delhi	3
University of Pretoria	3
Jiangsu Academy of Agricultural Sciences	3
Sofia University	3
Georgia Institute of Technology	3
Nippon Institute for Biological Science	3
Friedrich-Loeffler-Institut	3
Islamia University of Bahawalpur	3
Wonkwang University	3
University of Clermont Auvergne	3
Federal University of São Paulo	3
Autonomous University of Hidalgo State	3
National University of the Littoral	3
University of Otago	3
Louisiana State University	3
University of Tübingen	3
Southern Medical University	3
University of Khartoum	3
University of California, San Francisco	3
State University of Campinas	3
Jeju National University	3
McGill University	3
Leshan Normal University	3
Mashhad University of Medical Sciences	3
Radboud University Nijmegen Medical Centre	3
University Marta Abreu of Las Villas	3
University of St Andrews	3
Chinese Academy of Inspection and Quarantine	3
United Arab Emirates University	3
Sun Yat-sen University	3
University of Connecticut	3
National Research Institute of Animal Production	3
University of Reading	3
Instituto Federal Catarinense	3
Henan Agricultural University	3
Canadian Food Inspection Agency	3
University of Alberta	3
National Institute of Environmental Research	3
Federal University of Viçosa	3
Jiangnan University	3
Agricultural Research Service - Midwest Area	3
Agricultural Research Service - Southeast Area	3
Charité - University Medicine Berlin	3
University of Cambridge	3
University of Pennsylvania	3
Albert Einstein College of Medicine	3
Sichuan University	3
National Chung Hsing University	3
National Yang Ming Chiao Tung University	3
LifeArc	3
World Organisation for Animal Health	3
James Cook University	3
Qassim University	3
John Radcliffe Hospital	3
University of South Australia	3
Lanzhou Institute of Husbandry and Pharmaceutical Sciences	3
Desert Research Center	2
Tamil Nadu Veterinary and Animal Sciences University	2
China Pharmaceutical University	2
Qaemshahr Islamic Azad University	2
Federal University of Technology	2
Polytechnic University of the Valley of Mexico	2
University of Florence	2
Budapest University of Technology and Economics	2
Qingdao Agricultural University	2
Chaudhary Charan Singh Haryana Agricultural University	2
Oregon Health & Science University	2
Sindh Agriculture University	2
Ministry of Education of the People's Republic of China	2
Academia Sinica	2
Sanas (Japan)	2
Prairie View A&M University	2
Universidad Autónoma del Estado de Morelos	2
University of Béjaïa	2
University of Granada	2
Quaid-i-Azam University	2
Institute for Research and Technology in Food and Agriculture	2
Rakuno Gakuen University	2
Stephen F. Austin State University	2
Institute of Food Safety, Animal Health and Environment “BIOR”	2
Tropical Crops Genetic Resources Institute	2
University of Oslo	2
James Cook University	2
University of Camerino	2
French Institute of Health and Medical Research	2
University of Nottingham	2
Animal Science Research Institute	2
Centre d’Economie rurale	2
South China Normal University	2
Croatian Veterinary Institute	2
Alexander Fleming Biomedical Sciences Research Center	2
East China University of Science and Technology	2
Urmia University	2
University of Aberdeen	2
Federal University of São Paulo	2
Obihiro University of Agriculture and Veterinary Medicine	2
Beijing University of Agriculture	2
Autonomous University of Hidalgo State	2
Haramaya University	2
Australian Centre for Disease Preparedness	2
Technical University of Munich	2
Roche (Switzerland)	2
Kingston University	2
University of East London	2
Khon Kaen University	2
St. Jude Children's Research Hospital	2
Zhejiang Gongshang University	2
Islamic Azad University, Isfahan	2
Jeju National University	2
University of Sassari	2
University of Turku	2
Walter and Eliza Hall Institute of Medical Research	2
Lithuanian University of Health Sciences	2
Akita University	2
University of Idaho	2
Sofia University	2
Shihezi University	2
Universidade do Oeste de Santa Catarina	2
Shionogi (Japan)	2
Finnish Food Authority	2
Ocean University of China	2
Agri Food and Biosciences Institute	2
Assam Agricultural University	2
Polish Academy of Sciences	2
Marion duPont Scott Equine Medical Center	2
University of Perugia	2
Astellas Pharma (Japan)	2
University of Birjand	2
Chinese Academy of Inspection and Quarantine	2
Albert B. Chandler Hospital	2
Central Queensland University	2
COMSATS University Islamabad	2
University of Strathclyde	2
Pasteur Institute	2
University of Illinois at Chicago	2
National Agricultural and Food Centre	2
Malaysia Genome Institute	2
The Francis Crick Institute	2
Agricultural Research Organization	2
Joint Research Center	2
Hamamatsu University School of Medicine	2
Muhammad Nawaz Shareef University of Agriculture	2
University of Mississippi	2
University of Zambia	2
Islamic Azad University, Lahijan Branch	2
Kunming Institute of Botany	2
François Rabelais University	2
Teikyo University	2
Southeast University	2
Ajou University	2
The University of Texas at El Paso	2
Korea Research Institute of Chemical Technology	2
University of Khartoum	2
University of Sydney	2
Hoshi University	2
Hebei University of Science and Technology	2
Atatürk University	2
Ross University School of Veterinary Medicine	2
Pfizer (United Kingdom)	2
Yan'an University	2
Institute for Veterinary Medical Research	2
Gadjah Mada University	2
Institute of Evolutionary Physiology and Biochemistry	2
Edward T. Schafer Agricultural Research Center	2
Max Planck Institute for Coal Research	2
University of Alabama	2
Academy of Scientific and Innovative Research	2
Indian Institute of Technology Guwahati	2
Lorestan University of Medical Sciences	2
Yanbian University	2
Metropolitan Autonomous University	2
Egyptian Atomic Energy Authority	2
Hans Knöll Institute	2
King Faisal University	2
Shaqra University	2
TU Dortmund University	2
University of Reading	2
National University of Rosario	2
Chongqing University	2
University of the Philippines System	2
Tottori University	2
Erciyes University	2
Harvard University	2
University of Colorado Denver	2
Utah State University	2
Higher Institute for agricultural sciences, food industry, horticulture and landscape management	2
University of Lisbon	2
Chongqing Academy of Animal Science	2
Dalhousie University	2
Bar-Ilan University	2
Columbia University	2
Keimyung University	2
Federal University of Triângulo Mineiro	2
Center for Epidemiology and Animal Health	2
Biologie des Oiseaux et Aviculture	2
University of Córdoba	2
University of South Florida	2
University Medical Center Utrecht	2
State University of Maringa	2
Punjab Agricultural University	2
Johannes Gutenberg University of Mainz	2
Sun Yat-sen University	2
University of Extremadura	2
Wellcome Sanger Institute	2
University of Rouen	2
International Livestock Research Institute	2
University of Waterloo	2
San Francisco General Hospital	2
National Chiayi University	2
Sejong University	2
Universidade de Sorocaba	2
Infectiologie Animale et Santé Publique	2
Indian Institute of Chemical Technology	2
Vellore Institute of Technology University	2
University of Mumbai	2
Michael Okpara University of Agriculture	2
Sulaimani Polytechnic University	2
Shahid Beheshti University of Medical Sciences	2
University of Vermont	2
Fayoum University	2
École Nationale Vétérinaire d'Alfort	2
Medical University of Warsaw	2
ETH Zurich	2
Physiologie de la Reproduction et des Comportements	2
Abbott (United States)	2
University of Cape Town	2
Nestlé (Switzerland)	2
Pusan National University	2
Tufts University	2
Dalian Medical University	2
Shanghai Institute of Organic Chemistry	2
University of Hassan II Casablanca	2
University of Almería	2
Agricultural University of Athens	2
Imam Abdulrahman Bin Faisal University	2
University of North Carolina System	2
Hiroshima University	2
Hunan Agricultural University	2
National University of Costa Rica	2
ZheJiang Academy of Agricultural Sciences	2
Chengdu Medical College	2
Karolinska Institute	2
Vancouver Coastal Health Research Institute	2
Macau University of Science and Technology	2
University of Hohenheim	2
University of St Andrews	2
Broad Institute	2
Diamond V (United States)	2
University of Antwerp	2
University of Helsinki	2
Usmanu Danfodiyo University	2
UiT The Arctic University of Norway	2
Helmholtz Centre for Environmental Research	2
University of North Carolina at Chapel Hill	2
National Cancer Institute	2
Wellcome Centre for Molecular Parasitology	2
Kiel University	2
University of Victoria	2
University of Maryland, Baltimore County	2
University of Beira Interior	2
Icahn School of Medicine at Mount Sinai	2
University of Kansas Medical Center	2
University of Hertfordshire	2
Tanta University	2
Egyptian Atomic Energy Authority	2
South China Normal University	2
QIMR Berghofer Medical Research Institute	2
Trinity College Dublin	2
Universidade do Oeste de Santa Catarina	2
University of Bologna	2
Zoological Society of London	2
Health Sciences Federal University of Porto Alegre	2
Universidad Juárez Autónoma de Tabasco	2
National Ilan University	2
Wuhan University	2
Takeda	2
French Agricultural Research Centre for International Development	2
Animalia (Norway)	2
Chinese Academy of Agricultural Sciences	2
Guangxi University	2
Shahrekord University	2
University of Reims Champagne-Ardenne	2
University of Latvia	2
Danish Medicines Agency	2
U.S. Salinity Laboratory	2
East China University of Science and Technology	2
Kingston University	2
Guangzhou Research and Creativity Biotechnology (China)	2
Eli Lilly (Switzerland)	2
Montclair State University	2
Chung Shan Medical University	2
Washington State University	2
Universidade Brasil	2
University of Maiduguri	2
University of East Anglia	2
Queen Mary University of London	2
University of Veterinary Science	2
De Gezondheidsdienst voor Dieren	2
China Pharmaceutical University	2
National Institute of Animal Science	2
University of Life Sciences	2
Colegio de Postgraduados	2
Zhejiang Chinese Medical University	2
Animal, Food and Health Sciences	2
Shanghai Medical College of Fudan University	2
Indian Immunologicals (India)	2
University of the Free State	2
Animal and Plant Health Inspection Service	2
Anhui Agricultural University	2
Xinjiang Agricultural University	2
Al-Azhar University – Gaza	2
Kagoshima University	2
University of Bristol	2
University of Turin	2
Technological Educational Institute of Epirus	2
Ludwig-Maximilians-Universität in Munich	2
United States Department of Agriculture	2
Centre Île-de-France - Jouy-en-Josas - Antony	2
Magna Graecia University	2
Shandong Agricultural University	2
Harbin Veterinary Research Institute	2
Rural Development Administration	2
Helmholtz Centre for Infection Research	2
Department of Agriculture Food and the Marine	2
Hacettepe University	2
Institute of Animal Physiology	2
University of Shizuoka	2
University of Hohenheim	2
Schothorst Feed Research	2
Moredun Research Institute	2
Londrina State University	2
Qingdao University	2
University of Barcelona	2
Sutter Health	2
Chinese Academy of Sciences	2
Yale University	2
Rood and Riddle Equine Hospital	2
Louisiana State University Health Sciences Center Shreveport	2
University of Basel	2
National Institute of Pharmaceutical Education and Research	2
Hebei North University	2
Ministry of Agriculture, Forestry and Fisheries	2
Western University	2
Petra University	2
Benha University	2
Sebelas Maret University	2
KU Leuven	2
Queen's Medical Centre	2
Institute of Parasitology	2
Canadian Bio-Systems (Canada)	2
University of Iowa	2
University of Buenos Aires	2
Kerman University of Medical Sciences	2
Bulgarian Academy of Sciences	2
Autonomous University of Yucatán	2
Henan Institute of Science and Technology	2
National University of Córdoba	2
Arizona State University	2
The University of Texas at Austin	2
Tohoku University	2
Fort Valley State University	2
Eastern Regional Research Center	2
Brno University of Technology	2
University of Veterinary Medicine in Košice	2
Walter Reed Army Institute of Research	2
Central Avian Research Institute	2
Islamic Azad University, Tehran	2
École Nationale Vétérinaire de Toulouse	2
Hiroshima University	2
Poultry Research Institute	2
Istituto Zooprofilattico Sperimentale delle Venezie	2
Majmaah University	2
Aromatic Plant Research Center	2
Israel Institute for Biological Research	2
Federal University of Toulouse Midi-Pyrénées	2
Peking University Shenzhen Hospital	2
Nanjing University of Chinese Medicine	2
Luoyang Normal University	2
Metropolitan Autonomous University	2
Future University in Egypt	2
CEU Cardinal Herrera University	2
China Medical University	2
Academic Center for Education, Culture and Research	2
Chungbuk National University	2
Ludwik Hirszfeld Institute of Immunology and Experimental Therapy	2
University of New Mexico	2
University of Tabuk	2
University of Dar es Salaam	2
North West Agriculture and Forestry University	2
University of Nebraska–Lincoln	2
Monterrey Institute of Technology and Higher Education	2
Research Centre for Natural Sciences	2
University of Leeds	2
Polytechnic Institute of Viseu	2
University of Wisconsin–Madison	2
University of La Laguna	2
Çanakkale Onsekiz Mart University	2
Markey Cancer Center	2
Joongbu University	2
Okayama University	2
Zanjan University of Medical Sciences	2
Jeonbuk National University	2
University of Strathclyde	2
University of Naples Federico II	2
University of Porto	2
National Research Institute for Agriculture, Food and Environment	2
University of Peradeniya	2
Osaka University	2
Korea Research Institute of Chemical Technology	2
Ulsan National Institute of Science and Technology	2
University of Belgrade	2
Northern Illinois University	2
Central Queensland University	2
University of Pittsburgh	2
Autonomous University of Zacatecas	2
Academy of Military Medical Sciences	2
Chulalongkorn University	2
South China Sea Institute Of Oceanology	2
Włodzimierz Trzebiatowski Institute of Low Temperature and Structure Research	2
Nihon University	2
University of Maryland, College Park	2
University of Göttingen	2
Heliopolis University	2
Institute of Environmental Research and Químicas Barcelona	2
Philipp University of Marburg	2
National Organization for Drug Control and Research	2
University of Warwick	2
Shenzhen University Health Science Center	2
University College Dublin	2
University of Western Australia	2
University of Liège	2
University of Mississippi	2
Federal University of Agriculture	2
University of Valencia	2
University of Warsaw	2
Ministry of Education of the People's Republic of China	2
University of Münster	2
Institute Curie	2
Bernhard Nocht Institute for Tropical Medicine	2
Boston University	2
Oklahoma State University	2
University of North Carolina at Chapel Hill	2
University of Illinois at Chicago	2
Center for Infectious Disease Research	2
German Cancer Research Center	2
Humboldt-Universität zu Berlin	2
University of Chicago	2
Theodor Bilharz Research Institute	2
University of Michigan	2
Shandong University	2
University of Dundee	2
Ferdowsi University of Mashhad	2
TU Dresden	2
Boehringer Ingelheim (France)	2
University of Life Sciences in Poznań	2
Northeast Agricultural University	2
Institute of Subtropical Agriculture	2
TropIQ Health Sciences	2
Biologie des Oiseaux et Aviculture	2
Urmia University	2
Bangladesh Agricultural University	2
University of Erlangen-Nuremberg	2
University of Sadat City	2
University of Sheffield	2
Federal Institute for Risk Assessment	2
University of Saskatchewan	2
Siberian Branch of the Russian Academy of Sciences	2
University of Calgary	2
Indian Institute of Engineering Science and Technology, Shibpur	2
Health Canada	2
Agroscope	2
Pennsylvania State University	2
Oregon Health & Science University	2
Kunming Institute of Botany	2
Kasetsart University	2
Columbia University	2
Catalan Institution for Research and Advanced Studies	2
Coordenação de Aperfeicoamento de Pessoal de Nível Superior	2
GlaxoSmithKline (Spain)	2
Maharishi Markandeshwar University, Mullana	2
Wrocław University of Science and Technology	2
International Islamic University, Islamabad	2
University College London	2
Pukyong National University	2
Oxford Brookes University	2
University of the Philippines Los Baños	2
Jomo Kenyatta University of Agriculture and Technology	2
University of Ioannina	2
DSM (Switzerland)	2
University of Ibadan	2
University of Malakand	2
Southwest Minzu University	2
Bogor Agricultural University	2
University Medical Center of the Johannes Gutenberg University Mainz	2
National Institute of Agricultural Science and Technology	2
National Chiayi University	2
Yunnan Agricultural University	2
Soochow University	2
University of North Dakota	2
University of Miyazaki	2
Institute for Research and Development in Agri-Environment	2
King Abdullah University of Science and Technology	2
Scripps Research Institute	2
National Institute for Public Health and the Environment	2
Jiangxi Agricultural University	2
Erciyes University	2
Taishan Medical University	2
Shahid Sadoughi University of Medical Sciences and Health Services	2
Sher-e-Kashmir University of Agricultural Sciences and Technology of Kashmir	2
Massey University	2
Rivers State University	2
Drexel University	2
Chiba University	2
Banat University of Agricultural Sciences and Veterinary Medicine	2
Fluminense Federal University	2
National Animal Disease Center	2
Whitehead Institute for Biomedical Research	2
Shoolini University	2
University of Leicester	2
American University of Beirut	2
TU Braunschweig	2
MRC Laboratory of Molecular Biology	2
Osaka City University	2
Peking University	2
Royal Holloway University of London	2
Agro ParisTech	2
National Institute for Agricultural and Food Research and Technology	2
Kenya Medical Research Institute	1
Trinity College Dublin	1
University of Peradeniya	1
Hajee Mohammad Danesh Science & Technology University	1
Wollo University	1
University of Southern Mindanao	1
University of Biskra	1
National Institute of Metrology	1
University of Ioannina	1
Istituto Zooprofilattico Sperimentale della Lombardia e dell'Emilia Romagna "Bruno Ubertini"	1
University of Hawaii at Manoa	1
Odisha University of Agriculture and Technology	1
University of Bucharest	1
Research Institute of Organic Agriculture	1
University of Lyon System	1
Polytechnic University of Milan	1
Changchun Normal University	1
Al-Balqa` Applied University	1
All-Russian Scientific Research Institute of Fundamental and Applied Parasitology of Animals and Plants named after K.I. Skryabin	1
Sunchon National University	1
Escola Universitária Vasco da Gama	1
Instituto Federal Catarinense	1
Tibet University	1
Lutheran University of Brazil	1
University of Life Sciences	1
Agricultural Biotechnology Research Center, Academia Sinica	1
University of Port Harcourt	1
Wuhan Institute of Bioengineering	1
IDEXX Laboratories (Germany)	1
Berry College	1
University of Belgrade	1
Korea Institute of Oriental Medicine	1
University of Jordan	1
Shahrekord University	1
Bridgepoint (United Kingdom)	1
Lanzhou Institute of Husbandry and Pharmaceutical Sciences	1
Govind Ballabh Pant University of Agriculture and Technology	1
National Institute of Infectious Diseases	1
Islamic Azad University of Shahrekord	1
Ashland (United States)	1
Karnataka Veterinary Animal and Fisheries Sciences University	1
Egerton University	1
West Pomeranian University of Technology	1
Yunnan Agricultural University	1
University of Nairobi	1
Higher National Veterinary School	1
Inner Mongolia Agricultural University	1
Hungarian Academy of Sciences	1
Sher-e-Kashmir University of Agricultural Sciences and Technology of Jammu	1
Tianjin University of Traditional Chinese Medicine	1
Sebelas Maret University	1
University of Molise	1
Institute of Statistical Science, Academia Sinica	1
Chinese Academy of Fishery Sciences	1
Bidhan Chandra Krishi Viswavidyalaya	1
University of Veterinary Science	1
Museum of Natural Sciences of Barcelona	1
Max Planck Institute for Metabolism Research	1
Hebei North University	1
University of Ribeirão Preto	1
University of Mazandaran	1
University of Guilan	1
University of Buea	1
University of Arkansas System	1
Ministry of Agriculture and Rural Affairs	1
Federal University Kashere	1
Azabu University	1
Tsinghua University	1
Pfizer (Canada)	1
Sidi Mohamed Ben Abdellah University	1
University of Messina	1
North Carolina Agricultural and Technical State University	1
Virginia State University	1
Doctor Negrín University Hospital	1
Wildlife Conservation Society	1
Wroclaw University of Environmental and Life Sciences	1
National Veterinary Research and Quarantine Service	1
Centre Hospitalier Universitaire de Caen	1
Federal University Oye Ekiti	1
Tongji University	1
University of Massachusetts Medical School	1
Aalborg University	1
New Hope Liuhe (China)	1
Maharashtra Animal and Fishery Sciences University	1
Department of Embryology	1
Jawaharlal Nehru Technological University, Hyderabad	1
Institute of Experimental Botany	1
Texas A&M Health Science Center	1
MSD (United Kingdom)	1
Clinique Vétérinaire Benjamin Franklin	1
China National Center for Food Safety Risk Assessment	1
Alimetrics (Finland)	1
China Institute of Veterinary Drug Control	1
Microbial Chemistry Research Foundation	1
Ministry of Health and Long Term Care	1
Addis Ababa University	1
Department of Agriculture and Fisheries	1
Seisen University	1
University of Malaysia Kelantan	1
Atlanta University Center	1
Al-Furat Al-Awsat Technical University	1
Anhui Science and Technology University	1
Lehigh University	1
Rashtrasant Tukadoji Maharaj Nagpur University	1
Denver Federal Center	1
Kırıkkale University	1
University of Dar es Salaam	1
Dankook University	1
Fiona Stanley Hospital	1
Mekelle University	1
Boehringer Ingelheim (Germany)	1
University of Salzburg	1
Institute of Animal Physiology	1
Al Baha University	1
Institute of Plant Genetics and Crop Plant Research	1
Beltsville Human Nutrition Research Center	1
National University of Colombia	1
Hadassah Medical Center	1
Far Eastern Branch of the Russian Academy of Sciences	1
Centre Bretagne-Normandie	1
Tokyo Institute of Technology	1
Sanata Dharma University	1
Rovira i Virgili University	1
Animal Genetics and Integrative Biology unit	1
Razi Vaccine and Serum Research Institute	1
University of Salamanca	1
Airlangga University	1
Denver Health Medical Center	1
University of Utah	1
Payame Noor University	1
Marquette University	1
Daiichi-Sankyo (Japan)	1
King's College London	1
Zhejiang Institute of Freshwater Fisheries	1
University of Maiduguri	1
Chung Yuan Christian University	1
University of Allahabad	1
Brunel University London	1
University of Zimbabwe	1
Treasury Board of Canada Secretariat	1
Commonwealth Scientific and Industrial Research Organisation	1
National University of Mar del Plata	1
Boston University	1
Hôpital de la Croix-Rousse	1
Scientific Institute of Public Health	1
International Centre for Genetic Engineering and Biotechnology	1
Taishan Medical University	1
Montclair State University	1
Anhui University	1
Agencia de Salud Pública de Barcelona	1
University of Parma	1
Osaka Yuhigaoka Gakuen Junior College	1
Portland State University	1
Wolaita Sodo University	1
Longyan University	1
Torrey Pines Institute For Molecular Studies	1
Wuhan Botanical Garden	1
Kristianstad University	1
Yerevan State University	1
University Hospital of Basel	1
Luigi Sacco Hospital	1
Kyoto Institute of Technology	1
Institute of Organic Chemistry and Biochemistry	1
Shahed University	1
Institute of Plant and Microbial Biology, Academia Sinica	1
Novartis (Austria)	1
MRC Laboratory of Molecular Biology	1
Federal University of Uberlândia	1
University of Pavol Jozef Šafárik	1
Queen Margaret University	1
Southern Medical University	1
Mayville State University	1
German Center for Infection Research	1
University of Konstanz	1
Al-Zaytoonah University of Jordan	1
Zabol University	1
Manipal Academy of Higher Education	1
Nippon Veterinary and Life Science University	1
Australian National University	1
National Institute of Malaria Research	1
GlaxoSmithKline (United States)	1
Hebei University	1
Centro Universitário das Faculdades Metropolitanas Unidas	1
Central University of Venezuela	1
University of Arizona	1
National Centre of Scientific Research Demokritos	1
Islamic Azad University, Tehran	1
National Center for Advancing Translational Sciences	1
National Organization for Drug Control and Research	1
Zhaoqing University	1
National and Kapodistrian University of Athens	1
Anhui University of Traditional Chinese Medicine	1
Hôpital Aristide Le Dantec	1
Federal University of Sergipe	1
Southern African Centre for Infectious Disease Surveillance	1
Indian Immunologicals (India)	1
King Khalid University	1
Instituto Federal de Santa Catarina	1
Biology Institute of Shandong Academy of Sciences	1
Center for Biological Research	1
National Museum of Natural Sciences	1
Eötvös Loránd University	1
National Center for Infectious Diseases	1
Drexel University	1
Iuliu Hațieganu University of Medicine and Pharmacy	1
Medical University of Lublin	1
National Institute of Advanced Industrial Science and Technology	1
University of La Laguna	1
University of Mosul	1
Sumy National Agrarian University	1
Universidade Federal de Jataí	1
Saurashtra University	1
Multidisciplinary Institute of Plant Biology	1
London South Bank University	1
Prince of Songkla University	1
University of Bath	1
Onderstepoort Veterinary Institute	1
Grigore T. Popa University of Medicine and Pharmacy	1
University of Rajasthan	1
Mazandaran University of Medical Sciences	1
Istituto Zooprofilattico Sperimentale dell'Umbria e delle Marche	1
Laboratoire de Génétique Cellulaire	1
University Hospital Münster	1
James J. Peters VA Medical Center	1
Palacký University, Olomouc	1
Balıkesir University	1
Hannover Medical School	1
Kielanowski Institute of Animal Physiology and Nutrition	1
Slovenská Astronomická Spoločnosť	1
University of Brawijaya	1
University of Namibia	1
Central Institute of Freshwater Aquaculture	1
Roche (Japan)	1
Lund University	1
University of East Anglia	1
Sungkyunkwan University	1
Hospital de Base	1
Okayama University	1
Afyon Kocatepe University	1
Karadeniz Technical University	1
Amgen (United States)	1
University of Science and Technology of China	1
Federal University of Amazonas	1
Beijing University of Technology	1
Ningxia University	1
University Medical Center Hamburg-Eppendorf	1
Fera Science (United Kingdom)	1
United States Army Medical Research Institute of Infectious Diseases	1
University of Greifswald	1
Sri Venkateswara Veterinary University	1
Capital Medical University	1
Kafkas University	1
Interaction Hôtes Agents Pathogènes	1
Universidad Juárez Autónoma de Tabasco	1
Yeungnam University	1
Hangzhou Normal University	1
Bu-Ali Sina University	1
University of Madras	1
Federal Institute For Materials Research and Testing	1
Nanjing University	1
Bandung Institute of Technology	1
Federal Institute for Risk Assessment	1
Norwegian Institute of Wood Technology	1
Universidade Federal de Juiz de Fora	1
Menoufia University	1
Anhui Normal University	1
University of Guanajuato	1
Université du Québec à Chicoutimi	1
Animal Diseases Research Institute	1
Dongduk Women's University	1
Joseph Fourier University	1
West Bengal University of Animal and Fishery Sciences	1
Ryerson University	1
National Institutes of Health Clinical Center	1
Department of Agriculture and Food Western Australia	1
First Hospital of Jilin University	1
Esteve (Spain)	1
Post Graduate Institute of Medical Education and Research	1
University at Buffalo, State University of New York	1
Georgetown University	1
Eli Lilly (Italy)	1
Jagiellonian University	1
The University of Texas Health Science Center at San Antonio	1
University of Abomey-Calavi	1
University of Westminster	1
Shanxi University	1
Hebei University of Technology	1
University of Leon	1
Hanseo University	1
NovoBiotic Pharmaceuticals	1
Changwon National University	1
Shanghai Institute of Materia Medica	1
Keele University	1
Maria Curie-Skłodowska University	1
Thai Nguyen University of Agriculture and Forestry	1
Central Institute of Medicinal and Aromatic Plants	1
Tohoku Medical and Pharmaceutical University	1
National Institute for Agricultural and Food Research and Technology	1
Federal University of Ceará	1
University of Jos	1
Victoria University	1
Hazara University	1
Agricultural Research Service - Midwest Area	1
Lahore University of Management Sciences	1
Center for Biomedical Research of La Rioja	1
United States Fish and Wildlife Service	1
State Street (United States)	1
Baker IDI Heart and Diabetes Institute	1
University of California, San Francisco	1
Islamic University of Gaza	1
Jiangsu Province Hospital	1
Shandong University of Technology	1
Morgridge Institute for Research	1
Technical University of Madrid	1
National Ilan University	1
Institute of Animal Science	1
Hubei University of Chinese Medicine	1
Banaras Hindu University	1
Tshwane University of Technology	1
University of Göttingen	1
Nanjing University of Chinese Medicine	1
GLA University	1
University of Pisa	1
University of Toulon	1
Vrije Universiteit Brussel	1
Nagasaki University	1
Kyoto University	1
Panjab University	1
Pasteur Institute of Iran	1
United States Army Medical Research and Development Command	1
Kinjo Gakuin University	1
Vietnam Academy of Science and Technology	1
Eli Lilly (Japan)	1
Zabol University of Medical Sciences	1
Zhujiang Hospital	1
University of Toledo	1
Kagawa University	1
Shanghai Ninth People's Hospital	1
University of Karachi	1
University of Cologne	1
Centre Hospitalier Universitaire de Sherbrooke	1
Université Félix Houphouët-Boigny	1
American Veterinary Medical Association	1
Orion Corporation (Finland)	1
Scotland's Rural College	1
University of the West Indies	1
Jiangsu Agri-animal Husbandry Vocational College	1
Cancer Research Malaysia	1
Leshan Normal University	1
Halal Research Center	1
University of Lille	1
Mycosynthetix (United States)	1
China Medical University	1
University of Arkansas for Medical Sciences	1
Chelsea and Westminster Hospital	1
Universitair Ziekenhuis Leuven	1
Institut Albert Bonniot	1
Lahore College for Women University	1
Canadian Food Inspection Agency	1
Qom Islamic Azad University	1
Dong-A University	1
Okinawa Prefectural Agricultural Research Center	1
Polish Mother’s Memorial Hospital Research Institute	1
Daegu Haany University	1
Wrocław University of Science and Technology	1
Karaj Islamic Azad University	1
University of Costa Rica	1
Ministry of Livestock, Fisheries and Animal Industries	1
Central South University	1
University Hospital of Wales	1
Environment Agency	1
Jikei University School of Medicine	1
French Agricultural Research Centre for International Development	1
Duke University	1
Ministry of Defence	1
Trent University	1
Janssen (Germany)	1
National Center for Agricultural Utilization Research	1
Autonomous University of Mexico State	1
Centre Hospitalier Sainte-Anne	1
Ministry of Science and Technology of the People's Republic of China	1
Damghan University	1
Mount Sinai Medical Center	1
Leiden University	1
Ondokuz Mayıs University	1
National Medical Products Administration	1
Center for Tuberculosis Control of Guangdong Province	1
University of Bonn	1
Orel State University named after I.S. Turgenev	1
Karlsruhe Institute of Technology	1
China Three Gorges University	1
University of Camagüey	1
Fırat University	1
Shaanxi Normal University	1
Institute for Molecular Medicine Finland	1
United States Army	1
Yantai University	1
Nankai University	1
Korea Basic Science Institute	1
Debre Markos University	1
University of Greenwich	1
University of Quebec	1
St. Boniface Hospital	1
Poznan University of Medical Sciences	1
Ulsan National Institute of Science and Technology	1
Center for Biologics Evaluation and Research	1
Osaka University of Pharmaceutical Sciences	1
Surugadai Nihon University Hospital	1
National Center for Toxicological Research	1
West Bengal University of Technology	1
Research Institute of Vaccines and Sera. Mechnikov of the Russian Academy of Medical Sciences	1
Laiko General Hospital of Athens	1
University of Jiroft	1
Tajik State Medical University	1
Visva-Bharati University	1
Tokyo Medical and Dental University	1
Institute of Agrochemistry and Food Technology	1
Stobhill Hospital	1
Foshan University	1
Medical University of Vienna	1
Dong-Eui University	1
University of the Republic	1
École Nationale Vétérinaire de Toulouse	1
Autonomous University of San Luis Potosí	1
Sultan Qaboos University	1
Bülent Ecevit University	1
École Inter-États des Sciences et Médecine Vétérinaires de Dakar	1
Instituto de Medicina Tropical “Pedro Kourí”	1
Council for Scientific and Industrial Research	1
University of Namur	1
University of Chicago	1
Ludwig-Maximilians-Universität in Munich	1
Anhui Medical University	1
Chongqing Medical University	1
Hong Kong University of Science and Technology	1
Toa Pharmaceutical (Japan)	1
Yunnan University of Traditional Chinese Medicine	1
Swiss Federal Institute of Technology in Lausanne	1
Abia State University	1
The Gordon Life Science Institute	1
Institute for State Control of Veterinary Biologicals and Medicines	1
Université Ibn Zohr	1
University of Arkansas at Pine Bluff	1
Chengdu University	1
Center for Infectious Disease Research	1
Åbo Akademi University	1
Community College of Baltimore County	1
Bihar Agricultural University	1
Chicago Zoological Society	1
Bundesamt für Wasserwirtschaft	1
AstraZeneca (United States)	1
Servier (France)	1
University of Rostock	1
University of Chile	1
Zhejiang Shuren University	1
National Center for Emerging and Zoonotic Infectious Diseases	1
LMU Klinikum	1
Loyola University Chicago	1
Estonian University of Life Sciences	1
Charité - University Medicine Berlin	1
University of Missouri–Kansas City	1
California Institute for Biomedical Research	1
Center for Cancer Research	1
Chulalongkorn University	1
University of Oulu	1
Federal University of São Carlos	1
Huazhong University of Science and Technology	1
City Of Hope National Medical Center	1
National Institute on Drug Abuse	1
Tokyo University of Agriculture and Technology	1
University of Reims Champagne-Ardenne	1
Ondo State University of Science and Technology	1
University of Shizuoka	1
Comenius University	1
Nasarawa State University	1
RWTH Aachen University	1
RIKEN	1
University of Crete	1
Universidad del Norte	1
Chengdu Institute of Biology	1
Changchun University of Science and Technology	1
Stellenbosch University	1
University of Lausanne	1
University of Upper Alsace	1
University of Cádiz	1
Guru Nanak Dev University	1
Jiangxi Academy of Sciences	1
Institute for Bioengineering of Catalonia	1
Kurukshetra University	1
Universität Hamburg	1
Mannheim University of Applied Sciences	1
Boston College	1
Nihon University	1
European Food Safety Authority	1
Shenzhen University	1
Annamalai University	1
National University of Malaysia	1
Indonesian Institute of Sciences	1
Osaka Prefectural Institute of Public Health	1
Fuji Oil (Japan)	1
Universidade Brasil	1
Qinghai University	1
B.S. Abdur Rahman Crescent Institute of Science & Technology	1
Jesse Brown VA Medical Center	1
University of Paris-Sud	1
Linköping University	1
University of Central Florida	1
University of Calcutta	1
Privolzhsky Research Medical University	1
National Zoological Park	1
Martinez VA Medical Center	1
Chubu University	1
Institut Cochin	1
Punjab Technical University	1
Botanical Institute of Barcelona	1
Dr. Hari Singh Gour University	1
University of Abuja	1
National Dairy Research Institute	1
University of Kassel	1
Istituto Zooprofilattico Sperimentale delle Venezie	1
Kintampo Health Research Centre	1
Research Center for Natural Resources, Environment and Society	1
China National Bamboo Research Center	1
A.T. Still University	1
Centro Universitário Newton Paiva	1
New York University	1
China Medical University Hospital	1
Beijing Jiaotong University	1
University of Lleida	1
Institute of Post Graduate Medical Education and Research	1
Jožef Stefan Institute	1
Center for Information Technology	1
Nanjing Normal University	1
University of California, Santa Cruz	1
Henan Institute of Science and Technology	1
Centro de Investigación en Alimentación y Desarrollo	1
Huvepharma (Bulgaria)	1
Yumanity Therapeutics (United States)	1
National Center for Tumor Diseases	1
University of Malaya	1
Boston Children's Hospital	1
Peking University	1
Israel Oceanographic and Limnological Research	1
Academy of State Administration of Grain	1
University of Liège	1
Department of Agriculture, Water and the Environment	1
New York Medical College	1
Hospital for Sick Children	1
SRM Institute of Science and Technology	1
Universidade Paranaense	1
University of Iowa	1
Centro de Biología Molecular Severo Ochoa	1
Division of Chemistry	1
Nanyang Technological University	1
Eastern New Mexico University	1
University of the Philippines Los Baños	1
University of Occupational and Environmental Health Japan	1
Yancheng Teachers University	1
Tabriz University of Medical Sciences	1
Xinjiang Academy of Agricultural and Reclamation Science	1
AbbVie (United States)	1
Province of Antwerp	1
Madrigal Pharmaceuticals (United States)	1
National Animal Disease Center	1
Kuwait Institute for Scientific Research	1
Sciensano (Belgium)	1
Instituto Tecnológico de Chascomús	1
Institute of Biological Chemistry, Academia Sinica	1
The University of Texas Southwestern Medical Center	1
Munzur University	1
Ahvaz Jundishapur University of Medical Sciences	1
Dartmouth–Hitchcock Medical Center	1
University of California, Merced	1
Central South University of Forestry and Technology	1
Fairleigh Dickinson University	1
All India Institute of Medical Sciences	1
Damietta University	1
Rural Development Administration	1
Shenyang Pharmaceutical University	1
German Institute of Human Nutrition	1
National University of Córdoba	1
Tyson Foods (United States)	1
St. John's University	1
Zhejiang University of Science and Technology	1
Bangor University	1
University of Pune	1
Hôpital Kirchberg	1
Carolina Institute for NanoMedicine	1
Graphic Era University	1
Tokyo University of Science	1
National Yang Ming Chiao Tung University	1
Defence Research and Development Establishment	1
Qatar University	1
Shandong University of Traditional Chinese Medicine	1
Cargill (Belgium)	1
National Central University	1
Shahid Beheshti University	1
Olympic Athletic Center of Athens "Spiros Louis"	1
Wilfrid Laurier University	1
University of Chinese Academy of Sciences	1
Chosun University	1
University of California, Berkeley	1
University of Buenos Aires	1
Birla Institute of Technology and Science, Pilani	1
Whitehead Institute for Biomedical Research	1
Centre Pays de la Loire	1
International Islamic University Malaysia	1
Health Center	1
University of California, Santa Barbara	1
Mondor Institute of Biomedical Research	1
University of Minho	1
State University of Norte Fluminense	1
Lorestan University	1
Baylor College of Medicine	1
British Geological Survey	1
Shell (United Kingdom)	1
Missouri University of Science and Technology	1
Liverpool John Moores University	1
Jinan University	1
Ministry of Agriculture and Land Reclamation	1
National Polytechnic Institute	1
Central University of Punjab	1
Hampton University	1
Hebei University of Engineering	1
University of Oklahoma	1
Novosibirsk State University	1
King Mongkut's Institute of Technology Ladkrabang	1
Bielefeld University	1
University of Basel	1
University of Sonora	1
Villanova University	1
Lohmann Tierzucht (Germany)	1
University of Macau	1
University of Alabama at Birmingham	1
AB Vista (United Kingdom)	1
Western Kentucky University	1
North Dakota State University	1
Mendel University in Brno	1
Centre Hospitalier Universitaire de Nancy	1
Central Salt and Marine Chemicals Research Institute	1
Université Bourgogne Franche-Comté	1
University of Iceland	1
CSIRO Health and Biosecurity	1
University of Colima	1
Institute of Grassland Research	1
University of Swat	1
University of Auckland	1
Institute for Marine Biosciences	1
Portland VA Medical Center	1
University of Nantes	1
American University of Ras Al Khaimah	1
Northeastern University	1
Hewlett-Packard (India)	1
Brown University	1
University of Bari Aldo Moro	1
Hankyong National University	1
National Institute of Animal Science	1
University of California, Riverside	1
Zoological Society of London	1
Tufts Medical Center	1
Autonomous University of Barcelona	1
Intralytix (United States)	1
University of Siena	1
Uppsala University	1
Oxford University Clinical Research Unit	1
Gebze Technical University	1
Bharathiar University	1
Leiden University Medical Center	1
East Carolina University	1
Hochschule Hannover	1
Indo Soviet Friendship College of Pharmacy	1
Lasbela University of Agriculture Water and Marine Science	1
Institute of Organic Chemistry	1
University of Malaga	1
University of the Free State	1
Martin Luther University Halle-Wittenberg	1
Agricultural Research Service - Plains Area	1
Institute of Molecular Chemistry Reims	1
Biodiversity Research Center, Academia Sinica	1
Center for Research and Advanced Studies of the National Polytechnic Institute	1
Alberta Ministry of Agriculture and Forestry	1
University of Nebraska–Lincoln	1
Central China Normal University	1
University of Alicante	1
Center for Food Safety and Applied Nutrition	1
Xi'an Honghui Hospital	1
University of Debrecen	1
Centre de Recherche en Sciences Animales de Deschambault	1
Chaudhary Sarwan Kumar Himachal Pradesh Krishi Vishvavidyalaya	1
Indian Association for the Cultivation of Science	1
Jadavpur University	1
University of Virginia	1
Guangdong Ocean University	1
Centurion University of Technology and Management	1
National University of Ireland, Galway	1
University of Navarra	1
AB Vista (Germany)	1
MRIGlobal	1
Sutter Health	1
Centers for Disease Control and Prevention	1
Quadram Institute	1
National Institute of Public Health of Mexico	1
University of Alabama in Huntsville	1
University of Los Andes	1
Aix-Marseille University	1
Montefiore Medical Center	1
Environmental Protection Agency	1
National Institutes of Health	1
Technical University of Berlin	1
Dow Chemical (France)	1
MSD (Belgium)	1
Institute of Vegetables and Flowers	1
University of Basilicata	1
University of Natural Resources and Life Sciences	1
Scientific Veterinary Institute "Novi Sad"	1
RMIT University	1
Saratov State Vavilov Agrarian University	1
State Key Laboratory of Food Science and Technology	1
Northern Border University	1
American University of Beirut	1
Chonnam National University	1
University of Novi Sad	1
National Research Institute of Animal Production	1
Agricultural Research Service	1
Novosibirsk State Agricultural University	1
Center for Documentation of Cultural and Natural Heritage	1
Autonomous University of Madrid	1
Texas Tech University	1
University of Al-Qadisiyah	1
University of Southampton	1
Bayer (United States)	1
Jenderal Soedirman University	1
Meritorious Autonomous University of Puebla	1
Federal University of Toulouse Midi-Pyrénées	1
Ministry of Health	1
Solvay (United States)	1
Belgorod State Agricultural University	1
University of Valladolid	1
Technological Educational Institute of Epirus	1
Archer Daniels Midland (United States)	1
National University of San Marcos	1
Colegio de Postgraduados	1
Chapingo Autonomous University	1
Antenor Orrego Private University	1
Maharaja Sayajirao University of Baroda	1
Federal University of Goiás	1
Donghua University	1
Fluminense Federal University	1
MRC Human Nutrition Research	1
MSD (Germany)	1
University of Agriculture in Krakow	1
University of Nairobi	1
Bangabandhu Sheikh Mujibur Rahman Agricultural University	1
IDEXX Laboratories (Germany)	1
University of Jos	1
Yangtze University	1
University of Ilorin	1
Hebei University	1
University of Peshawar	1
Hospices Civils de Lyon	1
Carlo Besta Neurological Institute	1
China National Center for Food Safety Risk Assessment	1
Henan University	1
University of Jordan	1
Technical University of Madrid	1
University of Coimbra	1
National Medical Products Administration	1
Universidade Estadual do Centro-Oeste	1
Gomal University	1
Islamic Azad University, Lahijan Branch	1
Karatina University	1
Instituto Nacional de Investigaciones Forestales Agrícolas y Pecuarias	1
Gyeongju University	1
Lala Lajpat Rai University of Veterinary and Animal Sciences	1
Heilongjiang Bayi Agricultural University	1
University of Tsukuba	1
Zoetis (United States)	1
Jiangsu University of Technology	1
Persian Gulf University	1
P.V. Narsimha Rao Telangana Veterinary University	1
Shanxi Agricultural University	1
Canary Institute of Cancer Research	1
Federal University of Uberlândia	1
University of Birjand	1
University of the West Indies	1
Univérsité Saad Dahlab Blida	1
Joint Research Center	1
Andrews University	1
Scynexis (United States)	1
The University of Texas at San Antonio	1
Khon Kaen University	1
Gadjah Mada University	1
Boehringer Ingelheim (Netherlands)	1
Agrosup Dijon	1
Gulu University	1
University of Zimbabwe	1
Instituto Federal Farroupilha	1
National Bureau of Agriculturally Important Microorganisms	1
Qinghai University	1
Agencia de Salud Pública de Barcelona	1
Agricultural University of Hebei	1
Xiangtan University	1
Periyar University	1
Alltech (Ireland)	1
Department for Environment Food and Rural Affairs	1
Rajamangala University of Technology Srivijaya	1
Department of Conservation	1
French National Centre for Scientific Research	1
University of Arkansas at Pine Bluff	1
Romark (United States)	1
Shanghai East Hospital	1
Universidade do Contestado	1
Federal University of Mato Grosso do Sul	1
Institute of Molecular Genetics Luigi Luca Cavalli-Sforza	1
Changchun University of Science and Technology	1
Centre de Recherche en Sciences Animales de Deschambault	1
Charles University	1
Qingdao Agricultural University	1
Mahidol University	1
Padjadjaran University	1
Agrifood Research Finland	1
Qingdao National Laboratory for Marine Science and Technology	1
Clark College	1
Norwegian Institute of Public Health	1
Stephen F. Austin State University	1
Adnan Menderes University	1
Norgesfôr (Norway)	1
Dar es Salaam Institute of Technology	1
Prince Sattam Bin Abdulaziz University	1
State Laboratory	1
Pfizer (Japan)	1
Alberta Environment and Sustainable Resource Development	1
Institute of Organic Chemistry with Centre of Phytochemistry	1
GlaxoSmithKline (United States)	1
National University of Río Cuarto	1
University of Paris-Saclay	1
Vietnam Academy of Science and Technology	1
University of Nebraska Medical Center	1
Shanghai Institute of Planned Parenthood Research	1
International University of Health and Welfare	1
MSD (Netherlands)	1
Nippon Veterinary and Life Science University	1
China Institute of Veterinary Drug Control	1
Wellcome Centre for Molecular Parasitology	1
University of Wisconsin–Milwaukee	1
Autonomous University of Chihuahua	1
Pakistan Science Foundation	1
Ministry of Agriculture, Food and Rural Affairs	1
Food and Agriculture Organization of the United Nations	1
Federal University of Technology	1
Institut de Biologie de Lille	1
Shahrekord University of Medical Sciences	1
International Center for Infectiology Research	1
Ankara University	1
Rutgers, The State University of New Jersey	1
SRI International	1
Ningbo Entry-Exit Inspection And Quarantine Bureau	1
Hebei Normal University of Science and Technology	1
Catholic University of Health and Allied Sciences	1
[truncated: 702 more rows]
