# Supplementary material for: A century of “anticoccidial drugs”: bibliometric analysis
Source: Front Vet Sci. 2023 May 2;10:1157683. doi: 10.3389/fvets.2023.1157683 (PMC10185802; doi:10.3389/fvets.2023.1157683)
Supplement: Supplementary file 3 [file Table_3.XLSX]

## Sheet: Sheet1
Funder	no
National Natural Science Foundation of China	321
Ministry of Science and Technology of the People's Republic of China	148
European Commission	81
National Institute of Allergy and Infectious Diseases	60
Biotechnology and Biological Sciences Research Council	53
National Institute of Food and Agriculture	51
United States Department of Agriculture	40
Wellcome Trust	38
Jiangsu Provincial Department of Education	35
National Council for Scientific and Technological Development	35
National Institute of Allergy and Infectious Diseases	34
Natural Sciences and Engineering Research Council	27
National Cancer Institute	25
Japan Society for the Promotion of Science	23
Jiangsu Provincial Department of Education	22
National Council for Scientific and Technological Development	21
Ministry of Economy, Industry and Competitiveness	21
Coordenação de Aperfeicoamento de Pessoal de Nível Superior	21
Ministry of Agriculture, Food and Rural Affairs	20
Coordenação de Aperfeicoamento de Pessoal de Nível Superior	19
Biotechnology and Biological Sciences Research Council	18
National Council of Science and Technology	17
National Research Foundation of Korea	17
National Institute of Food and Agriculture	17
National Institute of General Medical Sciences	17
Chinese Academy of Agricultural Sciences	16
Australian Research Council	16
National Institute of General Medical Sciences	16
Medical Research Council	16
National Center for Advancing Translational Sciences	16
German Research Foundation	15
Japan Society for the Promotion of Science	15
Ministry of Agriculture and Rural Affairs	14
Rural Development Administration	14
Council of Scientific and Industrial Research	14
Ministry of Economy, Industry and Competitiveness	14
Agricultural Research Service	13
Foundation for Science and Technology	13
Ministry of Agriculture and Rural Affairs	12
The Research Council of Norway	11
São Paulo Research Foundation	11
United States Department of Agriculture	11
China Postdoctoral Science Foundation	11
Ministry of Education of the People's Republic of China	11
MSD (United States)	10
National Science Center	10
National Cancer Institute	10
Australian Research Council	10
Ministry of Science and Technology	9
Ministry of Economic Affairs and Climate Policy	9
Research Foundation - Flanders	9
National Center for Advancing Translational Sciences	9
Ministry of Education of the People's Republic of China	9
Scientific and Technological Research Council of Turkey	9
Swiss National Science Foundation	9
National Research Foundation of Korea	9
Ministry of Agriculture, Food and Rural Affairs	9
São Paulo Research Foundation	9
Natural Sciences and Engineering Research Council	9
German Research Foundation	9
Fundação de Amparo à Pesquisa do Estado de Minas Gerais	8
National Scientific and Technical Research Council	8
Chinese Academy of Agricultural Sciences	8
Pakistan Science Foundation	7
National Health and Medical Research Council	7
Medical Research Council	7
French National Centre for Scientific Research	7
Directorate for Biological Sciences	7
United States Department of Veterans Affairs	6
National Institutes of Health	6
Ministry of Education, Culture and Sport	6
Ministry of Food and Drug Safety	6
Indian Council of Agricultural Research	6
Fundação Carlos Chagas Filho de Amparo à Pesquisa do Estado do Rio de Janeiro	6
United States Food and Drug Administration	6
Agencia Nacional de Promoción Científica y Tecnológica	6
Department of Science and Technology	6
American Heart Association	6
Council of Scientific and Industrial Research	6
Department of Science and Technology	6
Department for Environment Food and Rural Affairs	6
Canadian Institutes of Health Research	6
United States Department of Veterans Affairs	6
Ministry of Education	6
Ministry of Education, Culture and Sport	6
Eunice Kennedy Shriver National Institute of Child Health and Human Development	6
American Cancer Society	6
Science Foundation Ireland	5
Ministry of Education	5
King Saud University	5
Zoetis (United States)	5
German Academic Exchange Service	5
Helmholtz Association of German Research Centres	5
Rural Industries Research and Development Corporation	5
Department for Environment Food and Rural Affairs	5
European Cooperation in Science and Technology	5
Danish Agency for Science and Higher Education	5
China Postdoctoral Science Foundation	5
Chinese Academy of Sciences	5
Ministry of Health	5
Office of the Director	5
Government of Catalonia	5
Ministry of Science and Higher Education	5
Directorate for Mathematical & Physical Sciences	5
Science and Technology Commission of Shanghai Municipality	5
South African Medical Research Council	5
Dutch Research Council	5
Canadian Institutes of Health Research	5
German Academic Exchange Service	5
Congressionally Directed Medical Research Programs	5
Guangdong Science and Technology Department	5
Foundation for Science and Technology	5
Comunidad de Madrid	5
European Research Council	5
National Health and Medical Research Council	5
Ministry of Education, Culture, Sports, Science and Technology	5
Government of Canada	4
Department of Biotechnology	4
Academia Sinica	4
Pfizer (United States)	4
Czech Science Foundation	4
Russian Foundation for Basic Research	4
National Agency for Research	4
Swedish Farmers’ Foundation for Agricultural Research	4
Slovenian Research Agency	4
Thailand Research Fund	4
FWF Austrian Science Fund	4
Ministry of Education, Culture, Sports, Science and Technology	4
Agencia Canaria de Investigación, Innovación y Sociedad de la Información	4
China Scholarship Council	4
Agricultural Research Service	4
National Science Center	4
Fundação Carlos Chagas Filho de Amparo à Pesquisa do Estado do Rio de Janeiro	4
Brazilian Agricultural Research Corporation	4
Ministry of Science ICT and Future Planning	4
Chinese Academy of Sciences	4
National Heart Lung and Blood Institute	4
Agencia Nacional de Promoción Científica y Tecnológica	4
National Institutes of Health	4
National Science Foundation	4
Guangdong Science and Technology Department	3
Taif University	3
Comunidad de Madrid	3
Fundação de Amparo à Pesquisa e Inovação do Estado de Santa Catarina	3
Estonian Research Council	3
U.S. Poultry and Egg Association	3
Fujian Provincial Department of Science and Technology	3
Belgian Federal Science Policy Office	3
Spanish National Research Council	3
Austrian Research Promotion Agency	3
Eli Lilly (United States)	3
Foundation for Polish Science	3
Swedish Research Council for Environment Agricultural Sciences and Spatial Planning	3
National Centre for Research and Development	3
Brazilian Agricultural Research Corporation	3
Department of Industry, Science, Energy and Resources	3
Federal Ministry of Education and Research	3
King Abdulaziz City for Science and Technology	3
United States Department of Defense	3
National Science Foundation	3
Ministry of Agriculture	3
Health Research Board	3
Ministry of Education, Science, Research and Sport of the Slovak Republic	3
National Agriculture and Food Research Organization	3
Fonds de Recherche du Québec – Nature et Technologies	3
Bio-oriented Technology Research Advancement Institution	3
Indian Council of Medical Research	3
Korea Institute of Planning and Evaluation for Technology in Food, Agriculture, Forestry and Fisheries	3
Sichuan Provincial Department of Education	3
Public Health Agency of Canada	3
Universiti Putra Malaysia	3
National Institute of Diabetes and Digestive and Kidney Diseases	3
Ministry of Science and Technology	3
Fundação de Amparo à Pesquisa do Estado de Minas Gerais	3
Japan Agency for Medical Research and Development	3
Funding Authority for Studies and Projects	3
Dutch Research Council	3
National Institute of Dental and Craniofacial Research	3
Zoetis (United States)	3
Pfizer (United States)	3
Danish Agency for Science and Higher Education	3
Government of Catalonia	3
National Institute on Drug Abuse	3
Ministry of Science and Higher Education	3
Public Health Agency of Canada	3
American Heart Association	3
Directorate for Mathematical & Physical Sciences	3
Foundation for Polish Science	3
Swiss National Science Foundation	3
State Council of the People's Republic of China	2
Science and Technology Department of Sichuan Province	2
Ministry of Finance of the People's Republic of China	2
National Research Foundation	2
Ministry of Research and Innovation	2
Chinese Academy of Tropical Agricultural Sciences	2
The Velux Foundations	2
Office of Basic Energy Sciences	2
Eunice Kennedy Shriver National Institute of Child Health and Human Development	2
Agencia Canaria de Investigación, Innovación y Sociedad de la Información	2
Animal and Plant Health Agency	2
Science and Technology Department of Zhejiang Province	2
Fundação de Amparo à Pesquisa do Estado da Bahia	2
Ningbo Science and Technology Bureau	2
Bayer (Germany)	2
National Center for Complementary and Integrative Health	2
Slovak Academy of Sciences	2
Animal and Plant Health Inspection Service	2
Ministry of Science ICT and Future Planning	2
Bill & Melinda Gates Foundation	2
Oswaldo Cruz Foundation	2
Mitacs	2
British Council	2
Directorate for Engineering	2
Princess Nourah bint Abdulrahman University	2
National Institute of Environmental Health Sciences	2
United States Public Health Service	2
United States Army	2
National Institute on Aging	2
Generalitat Valenciana	2
National Heart Lung and Blood Institute	2
Commonwealth Scholarship Commission	2
Educational Department of Liaoning Province	2
Directorate for Computer & Information Science & Engineering	2
Cook Medical (United States)	2
Alexander von Humboldt Foundation	2
Iran National Science Foundation	2
Korea Health Industry Development Institute	2
Canadian Food Inspection Agency	2
Royal Society	2
Meat & Livestock Australia	2
Ministry of Health and Welfare	2
Alberta Livestock and Meat Agency	2
Federal Ministry of Food and Agriculture	2
Science and Technology Development Fund	2
Natural Environment Research Council	2
Social Sciences and Humanities Research Council	2
Henan University	2
Yangzhou University	2
Academia Sinica	2
Rural Development Administration	2
Department of Biotechnology	2
Fundação de Amparo à Pesquisa e Inovação do Estado de Santa Catarina	2
Danish Ministry of Higher Education and Science	2
National Scientific and Technical Research Council	2
National Institute of Environmental Health Sciences	2
Office of the Director	2
Indian Council of Medical Research	2
Slovak Research and Development Agency	2
Bio-oriented Technology Research Advancement Institution	2
Chinese Medical Association	2
Rural Industries Research and Development Corporation	2
United States Food and Drug Administration	2
Division of Program Coordination Planning and Strategic Initiatives	2
Government of Victoria	2
Korea Institute of Planning and Evaluation for Technology in Food, Agriculture, Forestry and Fisheries	2
Novo Nordisk Foundation	2
National Institute of Diabetes and Digestive and Kidney Diseases	2
National Council of Science and Technology	2
Ministry of Education Youth and Sports	2
Spanish National Research Council	2
National Institute on Minority Health and Health Disparities	2
Alexander von Humboldt Foundation	2
Alberta Innovates	2
MSD (United States)	2
CaixaBank (Spain)	2
Swedish Research Council	2
United States Department of Energy	2
Home Office	2
Hungarian Scientific Research Fund	2
National Center for Complementary and Integrative Health	2
Animal and Plant Health Agency	2
U.S. Poultry and Egg Association	2
Japan Science and Technology Agency	2
National Agency for Research	2
The Francis Crick Institute	2
National Institute of Neurological Disorders and Stroke	2
General Secretariat for Research and Technology	1
Konkuk University	1
Fundação de Amparo à Pesquisa do Estado do Rio Grande do Sul	1
Claude Leon Foundation	1
South China Normal University	1
Executive Unit for Financing Higher Education, Research, Development and Innovation	1
United States Geological Survey	1
Morris Animal Foundation	1
Ilam University	1
Central South University	1
Bulgarian Science Fund	1
Department of Education, Skills and Employment	1
United States-Israel Binational Science Foundation	1
Centers for Disease Control and Prevention	1
Russian Science Foundation	1
American Cancer Society	1
National Institute of Biological Resources	1
Engineering and Physical Sciences Research Council	1
GlaxoSmithKline (United Kingdom)	1
Higher Education Commission	1
Islamic Azad University, Tehran	1
Fondation pour la Recherche Médicale	1
American Chemical Society	1
Jordan University of Science and Technology	1
Environmental Protection Agency	1
Else Kröner-Fresenius-Stiftung	1
National Institute of Mental Health	1
United States Army Research Office	1
French Agency for Food, Environmental and Occupational Health & Safety	1
University of Melbourne	1
Dalhousie University	1
International Atomic Energy Agency	1
Education Department of Henan Province	1
New South Wales Department of Primary Industries	1
Scottish Funding Council	1
Central European Institute of Technology	1
Hungarian Scientific Research Fund	1
Takeda Science Foundation	1
National Institute for Agricultural and Food Research and Technology	1
Institute for Fermentation	1
New York State Department of Health	1
Banco Santander (Spain)	1
Novo Nordisk Foundation	1
National Institute on Drug Abuse	1
Ministry of Science, Education and Sports	1
Department of Agriculture Food and the Marine	1
Terumo (Japan)	1
National Agency for Research and Development	1
Irish Research Council	1
United States Department of Energy	1
Sigrid Jusélius Foundation	1
RIKEN	1
Consellería de Cultura, Educación e Ordenación Universitaria	1
Ministry of Education Youth and Sports	1
Carlsberg Foundation	1
King Faisal University	1
Academy of Finland	1
Austrian Federal Ministry of Agriculture, Forestry, Environment and Water Management	1
Japan Science and Technology Agency	1
Ministry of Agriculture, Forestry and Fisheries	1
Georgia Research Alliance	1
Purdue Research Foundation	1
Federal Office for the Environment	1
Department of Atomic Energy	1
National Autonomous University of Mexico	1
Ministry of Health Labour and Welfare	1
Swedish Childhood Cancer Foundation	1
German Center for Infection Research	1
Swedish Cancer Society	1
Council for Grants of the President of the Russian Federation	1
National Zoological Park	1
Murata (Japan)	1
Directorate for Biological Sciences	1
European Research Council	1
Slovak Research and Development Agency	1
Arthritis Australia	1
Office of Biological and Environmental Research	1
German Cancer Aid	1
Massachusetts General Hospital	1
Kidney Foundation of Canada	1
Canada Foundation for Innovation	1
Kuwait Institute for Scientific Research	1
Welch Foundation	1
Northern Norway Regional Health Authority	1
Zhejiang University	1
Genome Canada	1
Defence Research and Development Organisation	1
Cass Foundation	1
California Environmental Protection Agency	1
Ministry of Education, Universities and Research	1
Swedish Research Council	1
Israel Science Foundation	1
Alberta Innovates	1
State Administration of Traditional Chinese Medicine of the People's Republic of China	1
United Nations	1
Shorai Foundation For Science And Technology	1
Carl Zeiss Foundation	1
Queensland Government	1
Oklahoma Center for the Advancement of Science and Technology	1
National Research Fund Luxembourg	1
National Pork Board	1
Seoul National University	1
Larry Ellison Foundation	1
Defense Threat Reduction Agency	1
The Francis Crick Institute	1
Oregon Sea Grant	1
Colciencias	1
St. Jude Children's Research Hospital	1
Fondazione Compagnia di San Paolo	1
Sony Corporation (United States)	1
Aase og Ejnar Danielsens Fond	1
State Council of the People's Republic of China	1
Executive Unit for Financing Higher Education, Research, Development and Innovation	1
Pakistan Science Foundation	1
Thailand Research Fund	1
United States Department of Defense	1
Directorate for Engineering	1
Mitacs	1
Fujian Provincial Department of Science and Technology	1
Development Bank of Saxony	1
Ministry of Education, Science, Research and Sport of the Slovak Republic	1
Israel Science Foundation	1
United States Public Health Service	1
The Velux Foundations	1
Bayer (United States)	1
Fundação de Amparo à Pesquisa do Estado do Rio Grande do Sul	1
National Eye Institute	1
Small Business Administration	1
Czech Science Foundation	1
Fogarty International Center	1
Kurita Water and Environment Foundation	1
University of Sydney	1
Animal and Plant Health Inspection Service	1
Genopole (France)	1
Slovak Academy of Sciences	1
Sichuan Provincial Department of Education	1
Leukemia and Lymphoma Society	1
Korea Research Institute of Chemical Technology	1
Canada Foundation for Innovation	1
Science Foundation Ireland	1
Academy of Finland	1
Generalitat Valenciana	1
National Centre for Research and Development	1
Australian Cancer Research Foundation	1
Science and Technology Commission of Shanghai Municipality	1
Servier (France)	1
Ministry of Agriculture, Forestry and Fisheries	1
Susan G. Komen Breast Cancer Foundation	1
Walter Reed Army Institute of Research	1
United Nations	1
Norwegian Cancer Society	1
Basque Government	1
Washington Research Foundation	1
Office of Naval Research	1
Bill & Melinda Gates Foundation	1
Burroughs Wellcome Fund	1
Canadian Blood Services	1
Uehara Memorial Foundation	1
Kuwait Foundation for the Advancement of Sciences	1
Colciencias	1
Hunan Provincial Science and Technology Department	1
Health and Safety Executive	1
Educational Department of Liaoning Province	1
National Institute for Interdisciplinary Science and Technology	1
Research to Prevent Blindness	1
Ministry of Higher Education and Scientific Research	1
Government of Canada	1
Carlsberg Foundation	1
Russian Science Foundation	1
National Science and Technology Development Agency	1
Ministry of Natural Resources	1
South African Medical Research Council	1
Natural England	1
Tufts Medical Center	1
National Institute of Biomedical Imaging and Bioengineering	1
Beef Cattle Research Council	1
Science and Engineering Research Board	1
Alberta Livestock and Meat Agency	1
Federal Ministry for Transport, Innovation and Technology	1
Fonds de Recherche du Québec – Nature et Technologies	1
Ministry of Research and Innovation	1
Scottish Funding Council	1
Rheumatology Research Foundation	1
Ministry of Economic Affairs and Climate Policy	1
W. M. Keck Foundation	1
Johnson & Johnson (United States)	1
Ministry of Health Labour and Welfare	1
Jane and Aatos Erkko Foundation	1
Ministry of Finance of the People's Republic of China	1
Fund for Scientific Research	1
Environmental Protection Agency	1
Astellas Pharma (Japan)	1
National Institute on Aging	1
German Cancer Research Center	1
Mochida Pharmaceutical (Japan)	1
Center for Information Technology	1
Larry Ellison Foundation	1
Fundación Ramón Areces	1
Ministry of Higher Education	1
Killam Trusts	1
Xi’an Jiaotong-Liverpool University	1
Science and Technology Department of Sichuan Province	1
Central European Institute of Technology	1
French National Centre for Scientific Research	1
Sanofi (United States)	1
Hungarian Academy of Sciences	1
Novartis (United States)	1
United States Army Research Office	1
Cancer Society of Finland	1
Danish Cancer Society	1
Swedish Cancer Society	1
Federal Ministry of Education and Research	1
Georgia Research Alliance	1
Howard Hughes Medical Institute	1
Michael Smith Health Research BC	1
Dunhill Medical Trust	1
Takeda Science Foundation	1
Los Alamos National Laboratory	1
Pennsylvania Department of Health	1
A.P. Møller og Hustru Chastine Mc-Kinney Møllers Fond	1
Ministry of Science, Technology and Innovation	1
Lundbeck Foundation	1
National Human Genome Research Institute	1
National Foundation for Cancer Research	1
Bloomberg (United States)	1
Colorado State University System	1
Hjerteforeningen	1
	Swiss National Science Foundation
